# Supplementary material for: Serotonin reuptake inhibitors improve muscle stem cell function and muscle regeneration in male mice
Source: Nat Commun. 2024 Jul 31;15:6457. doi: 10.1038/s41467-024-50220-4 (PMC11291725; doi:10.1038/s41467-024-50220-4)
Supplement: Supplementary file 4 — Source data [file 41467_2024_50220_MOESM4_ESM.xlsx]

## Sheet: Figure 1c
Figure 1c
	SCs (GFP+) number per mm2
	Control	Fluoxetine
1st experiment	7	6
	9	20
	12	21
	15	18
	6	12
	8	17
2nd experiment	11	20
	9	18
	12	16
	15	19
	13	18

## Sheet: Figure 1e
Figure 1e
	Vessels (GFP+) number per mm2
	Control	Fluoxetine
	765.2	1330.8
	653	1309.6
	1075	1181.4
	735.2	1233.4
	1121.8	1225.6

## Sheet: Figure 1g
Figure 1g
	Vessels (CD31+) number per mm2
	Control	Fluoxetine
	14.0104	61.8368
	18.0026	56.9204
	12.3457	99.7916
	40.3465	65.4238
	21.8656	103.227
	44.6597	50.5634

## Sheet: Figure 1h
Figure 1h
	Force (g/g)
	Control	Fluoxetine
1st experiment	3.60988	4.06524
	5.29511	4.72569
	3.67833	4.27081
	3.7908	4.4981
	5.17193	4.80467
	3.40658	5.5282
2nd experiment	4.23562	5.23542
	4.24538	5.20968
	4.30887	4.7493
	3.88938	4.38846
	4.40183	4.62455
	3.91239	5.22857

## Sheet: Figure 1i
Figure 1i
	Maximal aerobic velocity (m/min)
	Control	Fluoxetine
1st experiment	27	26
	23	29
	28	25
	21	27
	25	32
2nd experiment	20	27
	24	24
	22	26
	26	30
	27	27

## Sheet: Figure 1j
Figure 1j
	Fiber typing distribution (%)
	Type I	Type IIA	Type IIB	Type IIX
Control	1.37336	0.160117	28.6737	57.2343
	2.23634	0.0554301	25.9912	58.0261
	2.07237	0.296053	31.2171	55.9539
	2.3151	0.126007	31.011	54.9687
	1.47077	0.217879	29.5252	56.5977
Fluoxetine	3.67381	0.237191	29.7879	54.4364
	3.46843	30.2585	44.3639	30.3098
	3.05476	33.6395	43.3732	28.2705
	4.53148	28.3015	49.4377	18.056
	3.18591	27.2752	55.2242	10.1206

## Sheet: Figure 2b
Figure 2b
	SCs (GFP+) number per mm2
	Control	Fluoxetine
1st experiment	157	144
	241	288
	210	356
	203	353
	148	738
	104	877
	249	552
2nd experiment	450.667	785.75
	284	256
	336	497.5
	276	537.667
	316.25	280.5
	445.5

## Sheet: Figure 2c
Figure 2c
	Myogenin+ cells number per mm2
	Control	Fluoxetine
1st experiment	368	756
	399	874
	456	692
	314	688
	355	499
	349	689
	364	789
2nd experiment	437	807
	352	414
	240.667	501
	459	659
	307	478.5
	251
	328

## Sheet: Figure 2g
Figure 2g
	CNF number per mm2
	Control	Fluoxetine
1st experiment	109.186	258.051
	108.037	258.048
	77.5861	266.989
	171.821	265.801
	223.181	264.06
	237.51	205.36
2nd experiment	215.127	231.896
	226.544	237.145
	175.243	181.026
	81.3885	253.89
		248.976

## Sheet: Figure 2h
Figure 2h
	Collagen deposit area (%)
	Control	Fluoxetine
1st experiment	5	2
	10	3
	4	1
	7	2
	6	3
	5	2
	8	3
2nd experiment	6.8811	2.03788
	11.3828	5.26837
	5.61468	5.58357
	12.1635	4.2193
	9.4491	5.00919
	6.46545	7.58503
	11.6694	2.93641

[truncated: 75 more sheets: Figure 2i, Figure 2j, Figure 2l, Figure 3a, Figure 3b, Figure 3c, Figure 3d, Figure 3e, Figure 3f, Figure 3g, Figure 3h, Figure 3j, Figure 3k, Figure 3l, Figure 4a, Figure 4b, Figure 4d, Figure 4e, Figure 4g, Figure 4h …]
